# Supplementary material for: In situ intein-mediated multiprotein assembly via engineered cross-species consortia
Source: Front Bioeng Biotechnol. 2025 Apr 25;13:1529655. doi: 10.3389/fbioe.2025.1529655 (PMC12062136; doi:10.3389/fbioe.2025.1529655)
Supplement: Supplementary file 1 [file Table2.xlsx]

## Sheet: fig2b
Fluorecence
	1st	2nd	3rd
RGN	14	5	5
RGC	6	16	14
RGNC	11606	13463	10050

## Sheet: fig3d
E. coli/Pichia co-culture fluorecence
	1st	2nd	3rd
RGN	53	50	50
ppRGC	101	87	143
ppRGC+RGN	14131	11277	10211

## Sheet: fig3f
Orthogonality test		using Prism
	1st	2nd	3rd
RGN:RGC	10950	9150	11150
RgN:RgC	25414	47467	47238
RGN:RgC	72	92	24
RgN:RGC	16	20	17

## Sheet: fig4b and c
RFP, Bla orthogonal splicing
Normalized data	1st					2nd					3rd
OD490nm	blaGN	blaGC	blaGN+C	blaGN+C,RgN+C		blaGN	blaGC	blaGN+C	blaGN+C,RgN+C		blaGN	blaGC	blaGN+C	blaGN+C,RgN+C												-2.278	-2.278	-2.278	-2.278		-0.045	-0.043	0.026			-0.053	-0.055	0.024	0.001
0	2.412	2.412	2.412	2.412		2.412	2.412	2.412	2.412		2.412	2.412	2.412	2.412											original data	1st					2nd					3rd
	2.4146	2.418	2.419	2.429		2.411	2.412	2.414	2.414		2.4147	2.417	2.419	2.42												blaGN	blaGC	blaGN+C	blaGN+C,RgN+C		blaGN	blaGC	blaGN+C	blaGN+C,RgN+C		blaGN	blaGC	blaGN+C	blaGN+C,RgN+C
	2.4172	2.424	2.426	2.431		2.411	2.411	2.416	2.415		2.4174	2.422	2.426	2.426												0.134	0.134	0.134	0.134		2.367	2.369	2.438	2.412		2.359	2.357	2.436	2.413
	2.4198	2.43	2.433	2.435		2.411	2.41	2.418	2.417		2.4201	2.427	2.433	2.428												0.133	0.134	0.136	0.136		2.3696	2.375	2.445	2.429		2.3617	2.362	2.443	2.421
	2.4224	2.436	2.436	2.438		2.411	2.409	2.42	2.42		2.4228	2.432	2.44	2.441												0.133	0.133	0.138	0.137		2.3722	2.381	2.452	2.431		2.3644	2.367	2.45	2.427
	2.425	2.442	2.443	2.449		2.411	2.408	2.422	2.421		2.4255	2.437	2.447	2.449												0.133	0.132	0.14	0.139		2.3748	2.387	2.459	2.435		2.3671	2.372	2.457	2.429
	2.4276	2.448	2.45	2.458		2.411	2.408	2.424	2.423		2.4282	2.442	2.454	2.456												0.133	0.131	0.142	0.142		2.3774	2.393	2.462	2.438		2.3698	2.377	2.464	2.442
	2.4302	2.454	2.457	2.459		2.411	2.407	2.425	2.424		2.4309	2.447	2.461	2.463												0.133	0.13	0.144	0.143		2.38	2.399	2.469	2.449		2.3725	2.382	2.471	2.45
	2.4328	2.46	2.464	2.474		2.411	2.407	2.427	2.425		2.4336	2.452	2.468	2.47												0.133	0.13	0.146	0.145		2.3826	2.405	2.476	2.458		2.3752	2.387	2.478	2.457
	2.4354	2.466	2.471	2.481		2.41	2.407	2.428	2.425		2.4363	2.457	2.475	2.478												0.133	0.129	0.147	0.146		2.3852	2.411	2.483	2.459		2.3779	2.392	2.485	2.464
	2.438	2.472	2.478	2.489		2.41	2.407	2.43	2.426		2.439	2.462	2.482	2.485												0.133	0.129	0.149	0.147		2.3878	2.417	2.49	2.474		2.3806	2.397	2.492	2.471
	2.4406	2.478	2.485	2.497		2.41	2.407	2.432	2.427		2.4417	2.467	2.489	2.493												0.132	0.129	0.15	0.147		2.3904	2.423	2.497	2.481		2.3833	2.402	2.499	2.479
	2.4432	2.484	2.492	2.525		2.41	2.407	2.433	2.428		2.4444	2.472	2.501	2.5												0.132	0.129	0.152	0.148		2.393	2.429	2.504	2.489		2.386	2.407	2.506	2.486
	2.4458	2.49	2.499	2.512		2.411	2.407	2.434	2.429		2.4471	2.477	2.503	2.507												0.132	0.129	0.154	0.149		2.3956	2.435	2.511	2.497		2.3887	2.412	2.513	2.494
	2.4484	2.496	2.51	2.502		2.41	2.407	2.436	2.43		2.4498	2.482	2.51	2.515												0.132	0.129	0.155	0.15		2.3982	2.441	2.518	2.525		2.3914	2.417	2.525	2.501
	2.451	2.502	2.517	2.508		2.41	2.407	2.437	2.431		2.4525	2.487	2.517	2.522												0.133	0.129	0.156	0.151		2.4008	2.447	2.525	2.512		2.3941	2.422	2.527	2.508
	2.4536	2.508	2.529	2.526		2.411	2.408	2.439	2.432		2.4552	2.492	2.522	2.529												0.132	0.129	0.158	0.152		2.4034	2.453	2.536	2.502		2.3968	2.427	2.534	2.516
	2.4562	2.514	2.531	2.543		2.41	2.409	2.441	2.433		2.4579	2.497	2.529	2.537												0.132	0.129	0.159	0.153		2.406	2.459	2.543	2.508		2.3995	2.432	2.541	2.523
	2.4588	2.52	2.538	2.551		2.41	2.41	2.443	2.434		2.4606	2.502	2.536	2.544												0.133	0.13	0.161	0.154		2.4086	2.465	2.555	2.526		2.4022	2.437	2.546	2.53
19	2.4614	2.526	2.545	2.559		2.41	2.411	2.444	2.435		2.4633	2.507	2.543	2.551												0.132	0.131	0.163	0.155		2.4112	2.471	2.557	2.543		2.4049	2.442	2.553	2.538
	2.464	2.532	2.552	2.567		2.41	2.411	2.446	2.436		2.466	2.512	2.55	2.559												0.132	0.132	0.165	0.156		2.4138	2.477	2.564	2.551		2.4076	2.447	2.56	2.545
	2.4666	2.538	2.559	2.574		2.41	2.41	2.447	2.437		2.4687	2.517	2.557	2.566												0.132	0.133	0.166	0.157		2.4164	2.483	2.571	2.559		2.4103	2.452	2.567	2.552
	2.4692	2.544	2.566	2.582		2.41	2.41	2.448	2.438		2.4714	2.522	2.564	2.574												0.132	0.133	0.168	0.158		2.419	2.489	2.578	2.567		2.413	2.457	2.574	2.56
	2.4718	2.55	2.573	2.59		2.41	2.409	2.45	2.438		2.4741	2.527	2.571	2.581												0.132	0.132	0.169	0.159		2.4216	2.495	2.585	2.574		2.4157	2.462	2.581	2.567
	2.4744	2.556	2.58	2.598		2.41	2.409	2.451	2.439		2.4768	2.532	2.578	2.588												0.132	0.132	0.17	0.16		2.4242	2.501	2.592	2.582		2.4184	2.467	2.588	2.575
	2.477	2.562	2.587	2.605		2.41	2.408	2.452	2.44		2.4795	2.537	2.585	2.596												0.132	0.131	0.172	0.16		2.4268	2.507	2.599	2.59		2.4211	2.472	2.595	2.582
	2.4796	2.568	2.595	2.613		2.411	2.408	2.454	2.441		2.4822	2.542	2.592	2.603												0.132	0.131	0.173	0.161		2.4294	2.513	2.606	2.598		2.4238	2.477	2.602	2.589
	2.4822	2.574	2.601	2.621		2.411	2.407	2.455	2.442		2.4849	2.547	2.599	2.61												0.132	0.13	0.174	0.162		2.432	2.519	2.613	2.605		2.4265	2.482	2.609	2.597
	2.4848	2.58	2.608	2.629		2.411	2.407	2.457	2.443		2.4876	2.552	2.609	2.618												0.133	0.13	0.176	0.163		2.4346	2.525	2.621	2.613		2.4292	2.487	2.616	2.604
	2.4874	2.586	2.615	2.637		2.411	2.407	2.458	2.444		2.4903	2.557	2.613	2.625												0.133	0.129	0.177	0.164		2.4372	2.531	2.627	2.621		2.4319	2.492	2.623	2.611
30	2.49	2.611	2.633	2.687		2.411	2.407	2.46	2.445		2.493	2.581	2.62	2.633												0.133	0.129	0.179	0.165		2.4398	2.537	2.634	2.629		2.4346	2.497	2.633	2.619
																										0.133	0.129	0.18	0.166		2.4424	2.543	2.641	2.637		2.4373	2.502	2.637	2.626
																										0.133	0.129	0.182	0.167		2.445	2.568	2.659	2.687		2.44	2.526	2.644	2.634
RFP, Bla orthogonal splicing
24h in vitro splicing	1st	2nd	3rd
blaNC RgNC	34723	36444	35304
RgN	16	14	18
RgC	25.5	20	18

## Sheet: fig 4e
bla/tetR splicing growth curve
Normalized data
1st (Minutes)	no antibiotics + H2O	Amp 20μg/ml & tet 3μg/ml + H2O	Amp 20μg/ml & tet 3μg/ml + blaNC & tetRNC 100μg	BL21DE3 Amp+ Tet+ blaGNC 100 μg	BL21DE3 Amp+ Tet+ tetRNC 100 μg																		0.0629
0	0.1091	0.1091	0.1091	0.1091	0.1091															Original data	1st	no antibiotics + H2O	Amp 20μg/ml & tet 3μg/ml + blaNC & tetRNC 100μg	Amp 20μg/ml & tet 3μg/ml + H2O	BL21DE3 Amp+ Tet+ blaGNC 100 μg	BL21DE3 Amp+ Tet+ tetRNC 100 μg	-0.014		2nd	no antibiotics + H2O	Amp 20μg/ml & tet 3μg/ml + blaNC & tetRNC 100μg	Amp 20μg/ml & tet 3μg/ml + H2O	BL21DE3 Amp+ Tet+ blaGNC 100 μg	BL21DE3 Amp+ Tet+ tetRNC 100 μg		3rd	no antibiotics + H2O	Amp 20μg/ml & tet 3μg/ml + blaNC & tetRNC 100μg	Amp 20μg/ml & tet 3μg/ml + H2O	BL21DE3 Amp+ Tet+ blaGNC 100 μg	BL21DE3 Amp+ Tet+ tetRNC 100 μg
	0.1332	0.1071	0.0951	0.102	0.1115																0	0	0.172	0.085	0.0756	0.0951	0.0951		0	0.074	0.105	0.091	0.091	0.1013		0	0.119	0.147	0.092	0.1013	0.0951
	0.2089	0.1111	0.1081	0.1037	0.1151																15		0.156	0.081	0.0732	0.0967	0.1011			0.075	0.091	0.088	0.0846	0.1019			0.12	0.132	0.087	0.1019	0.0967
3	0.2664	0.1151	0.1211	0.1065	0.1176																30		0.155	0.081	0.0691	0.0976	0.1036			0.08	0.093	0.088	0.0776	0.1021			0.124	0.14	0.087	0.1021	0.0976
	0.2934	0.1201	0.1331	0.1097	0.122																45		0.178	0.082	0.0686	0.0974	0.108			0.088	0.095	0.089	0.0768	0.1021			0.131	0.151	0.088	0.1021	0.0974
	0.3185	0.1191	0.1431	0.1123	0.1123																60	1	0.158	0.083	0.0685	0.0975	0.0983		1	0.104	0.097	0.09	0.0771	0.1025		1	0.145	0.155	0.089	0.1025	0.0975
6	0.3498	0.1201	0.1581	0.1149	0.1106																75		0.16	0.084	0.0688	0.0978	0.0966			0.128	0.099	0.091	0.0777	0.1033			0.167	0.155	0.09	0.1033	0.0978
	0.3799	0.1221	0.1701	0.1171	0.113																90		0.164	0.085	0.0691	0.0986	0.099			0.168	0.102	0.093	0.0786	0.1045			0.202	0.159	0.091	0.1045	0.0986
	0.4158	0.1241	0.1831	0.1189	0.1134																105		0.167	0.086	0.0695	0.0997	0.0994			0.22	0.103	0.093	0.0796	0.1056			0.251	0.164	0.092	0.1056	0.0997
9	0.4539	0.1271	0.1981	0.1157	0.1142																120	2	0.171	0.087	0.0702	0.1011	0.1002		2	0.262	0.107	0.095	0.081	0.1072		2	0.293	0.167	0.093	0.1072	0.1011
	0.4897	0.1291	0.2131	0.1118	0.1137																135		0.174	0.088	0.0708	0.104	0.0997			0.32	0.108	0.095	0.0824	0.1088			0.34	0.171	0.094	0.1088	0.104
	0.5238	0.1301	0.2321	0.111	0.1138																150		0.178	0.088	0.0717	0.1038	0.0998			0.39	0.11	0.096	0.0841	0.1106			0.391	0.175	0.095	0.1106	0.1038
12	0.554	0.1321	0.2521	0.1089	0.1137																165		0.181	0.089	0.0724	0.105	0.0997			0.48	0.113	0.097	0.0857	0.1118			0.435	0.178	0.096	0.1118	0.105
	0.5906	0.1341	0.2721	0.1085	0.1136																180	3	0.184	0.091	0.073	0.1036	0.0996		3	0.576	0.112	0.098	0.0872	0.1126		3	0.482	0.18	0.097	0.1126	0.1036
	0.6285	0.1361	0.2911	0.1078	0.1137																195		0.187	0.09	0.0738	0.1052	0.0997			0.632	0.114	0.098	0.0891	0.113			0.538	0.185	0.097	0.113	0.1052
																					210		0.19	0.091	0.0761	0.1066	0.0996			0.688	0.115	0.099	0.0907	0.1135			0.576	0.186	0.098	0.1135	0.1066
2nd (Minutes)	no antibiotics + H2O	Amp 20μg/ml & tet 3μg/ml + H2O	Amp 20μg/ml & tet 3μg/ml + blaNC & tetRNC 100μg	BL21DE3 Amp+ Tet+ blaGNC 100 μg	BL21DE3 Amp+ Tet+ tetRNC 100 μg																225		0.193	0.092	0.0756	0.1078				0.742	0.117	0.1	0.0941	0.1128			0.621	0.189	0.099	0.1128	0.1078
0	0.1091	0.1091	0.1091	0.1091	0.1091																240	4	0.196	0.096	0.0762	0.108			4	0.78	0.12	0.101	0.0942	0.1099		4	0.669	0.192	0.1	0.1099	0.108
	0.1391	0.1081	0.1011	0.0952	0.1103																255		0.198	0.097	0.0771	0.1071				0.813	0.121	0.101	0.0959	0.1069			0.701	0.195	0.1	0.1069	0.1071
	0.2971	0.1131	0.1111	0.0991	0.115																270		0.201	0.094	0.0775	0.1049				0.845	0.122	0.102	0.0973	0.1051			0.724	0.197	0.101	0.1051	0.1049
3	0.6111	0.1161	0.1161	0.1053	0.1204																285		0.203	0.094	0.0781	0.1016				0.873	0.123	0.102	0.0984	0.1038			0.756	0.2	0.102	0.1038	0.1016
	0.8151	0.1191	0.1241	0.1123	0.1177																300	5	0.206	0.095	0.0788	0.0983			5	0.893	0.123	0.104	0.099	0.104		5	0.771	0.203	0.102	0.104	0.0983
	0.9281	0.1221	0.1271	0.1171	0.1118																315		0.207	0.095	0.0797	0.0965				0.915	0.125	0.104	0.0987	0.106			0.794	0.204	0.103	0.106	0.0965
6	1.0041	0.1241	0.1331	0.1125	0.1147																330		0.214	0.096	0.0806	0.096				0.934	0.126	0.104	0.098	0.1052			0.814	0.207	0.103	0.1052	0.096
	1.0751	0.1261	0.1381	0.1025	0.1166																345		0.218	0.096	0.081	0.0964				0.952	0.143	0.105	0.0965	0.1066			0.835	0.209	0.104	0.1066	0.0964
	1.1401	0.1281	0.1421	0.0973	0.116																360	6	0.221	0.096	0.0814	0.0966			6	0.969	0.129	0.106	0.0944	0.1069		6	0.851	0.211	0.105	0.1069	0.0966
9	1.1921	0.1301	0.1491	0.097	0.117																375		0.224	0.097	0.0821	0.0972				0.986	0.13	0.106	0.0921	0.1071			0.864	0.216	0.106	0.1071	0.0972
	1.2601	0.1351	0.1591	0.0951	0.1171																390		0.227	0.097	0.0831	0.0974				1.004	0.132	0.107	0.0895	0.1073			0.879	0.216	0.106	0.1073	0.0974
	1.2951	0.1421	0.1691	0.0949	0.1174																405		0.23	0.098	0.0834	0.098				1.023	0.133	0.107	0.0883	0.1076			0.894	0.218	0.107	0.1076	0.098
12	1.3171	0.1511	0.1791	0.0947	0.1175																420	7	0.233	0.098	0.0836	0.099			7	1.04	0.134	0.108	0.0844	0.1088		7	0.915	0.22	0.108	0.1088	0.099
	1.3341	0.1591	0.2021	0.0947	0.1173																435		0.236	0.099	0.0837	0.0988				1.056	0.135	0.108	0.0821	0.1078			0.926	0.23	0.108	0.1078	0.0988
	1.3481	0.1691	0.2471	0.0948	0.1175																450		0.24	0.1	0.0843	0.099				1.073	0.136	0.109	0.0806	0.108			0.94	0.225	0.108	0.108	0.099
																					465		0.243	0.1	0.0842	0.0992				1.09	0.137	0.11	0.0797	0.108			0.953	0.226	0.109	0.108	0.0992
3rd (Minutes)	no antibiotics + H2O	Amp 20μg/ml & tet 3μg/ml + H2O	Amp 20μg/ml & tet 3μg/ml + blaNC & tetRNC 100μg	BL21DE3 Amp+ Tet+ blaGNC 100 μg	BL21DE3 Amp+ Tet+ tetRNC 100 μg																480	8	0.246	0.1	0.0854	0.0994			8	1.105	0.138	0.11	0.0792	0.1082		8	0.974	0.229	0.109	0.1082	0.0994
0	0.1091	0.1091	0.1091	0.1091	0.1091																495		0.25	0.101	0.084	0.0995				1.118	0.14	0.111	0.0796	0.1084			0.988	0.23	0.11	0.1084	0.0995
	0.1351	0.1061	0.1171	0.1103	0.1115																510		0.253	0.103	0.0833	0.0995				1.131	0.141	0.111	0.0782	0.1085			1.004	0.233	0.11	0.1085	0.0995
	0.2831	0.1101	0.1291	0.115	0.1151																525		0.257	0.102	0.0828	0.0996				1.144	0.144	0.111	0.0781	0.1087			1.017	0.243	0.111	0.1087	0.0996
3	0.4721	0.1141	0.1421	0.1204	0.1176																540	9	0.261	0.103	0.0822	0.1002			9	1.157	0.145	0.112	0.0789	0.1092		9	1.032	0.238	0.112	0.1092	0.1002
	0.6591	0.1171	0.1541	0.1177	0.122																555		0.264	0.104	0.0811	0.0999				1.169	0.151	0.113	0.0775	0.11			1.041	0.242	0.112	0.11	0.0999
	0.7611	0.1191	0.1651	0.1118	0.1123																570		0.268	0.105	0.0805	0.0997				1.185	0.151	0.114	0.0774	0.1093			1.055	0.243	0.112	0.1093	0.0997
6	0.8411	0.1221	0.1731	0.1147	0.1106																585		0.272	0.105	0.079	0.0997				1.204	0.154	0.115	0.0771	0.1091			1.067	0.245	0.113	0.1091	0.0997
	0.9051	0.1251	0.1821	0.1166	0.113																600	10	0.276	0.105	0.0783	0.0997			10	1.225	0.155	0.117	0.077	0.1093		10	1.085	0.248	0.113	0.1093	0.0997
	0.9641	0.1261	0.1911	0.116	0.1134																615		0.281	0.106	0.0776	0.0998				1.238	0.158	0.118	0.077	0.1092			1.101	0.251	0.114	0.1092	0.0998
9	1.0221	0.1291	0.2001	0.117	0.1142																630		0.286	0.107	0.0773	0.1				1.246	0.16	0.12	0.0769	0.109			1.109	0.262	0.114	0.109	0.1
	1.0751	0.1301	0.2101	0.1171	0.1137																645		0.29	0.106	0.0768	0.0999				1.254	0.163	0.122	0.0768	0.1092			1.114	0.256	0.115	0.1092	0.0999
	1.1091	0.1331	0.2221	0.1174	0.1138																660	11	0.295	0.106	0.0775	0.0998			11	1.26	0.165	0.124	0.0768	0.1096		11	1.119	0.26	0.116	0.1096	0.0998
12	1.1341	0.1341	0.2381	0.1175	0.1137																675		0.3	0.107	0.0759	0.1001				1.266	0.168	0.126	0.0764	0.1096			1.119	0.263	0.116	0.1096	0.1001
	1.1451	0.1371	0.2541	0.1173	0.1136																690		0.305	0.107	0.0757	0.0997				1.272	0.17	0.128	0.0767	0.1096			1.132	0.267	0.117	0.1096	0.0997
	1.1591	0.1401	0.2711	0.1175	0.1137																705		0.31	0.108	0.0757	0.0997				1.278	0.172	0.131	0.0766	0.1095			1.141	0.271	0.117	0.1095	0.0997
																					720	12	0.315	0.108	0.0754	0.0997			12	1.282	0.175	0.133	0.0766	0.1097		12	1.144	0.276	0.117	0.1097	0.0997
																					735		0.321	0.108	0.0753	0.0996				1.287	0.177	0.137	0.0766	0.1096			1.155	0.278	0.118	0.1096	0.0996
																					750		0.326	0.109	0.075	0.1004				1.292	0.19	0.138	0.0772	0.1096			1.149	0.282	0.119	0.1096	0.1004
																					765		0.331	0.109	0.0749	0.0995				1.294	0.195	0.14	0.0766	0.1098			1.157	0.287	0.119	0.1098	0.0995
																					780	13	0.335	0.11	0.075	0.0996			13	1.299	0.198	0.141	0.0766	0.1095		13	1.155	0.292	0.12	0.1095	0.0996
																					795		0.34	0.11	0.0747	0.0996				1.303	0.224	0.145	0.0766	0.111			1.163	0.295	0.121	0.111	0.0996
																					810		0.345	0.11	0.076	0.0995				1.308	0.236	0.146	0.0782	0.11			1.163	0.301	0.121	0.11	0.0995
																					825		0.35	0.111	0.0745	0.0996				1.31	0.236	0.15	0.0766	0.1097			1.17	0.305	0.122	0.1097	0.0996
																					840	14	0.354	0.112	0.0743	0.0997			14	1.313	0.243	0.151	0.0767	0.1097		14	1.169	0.309	0.123	0.1097	0.0997
																								-0.0241	-0.0335	-0.014				-0.0351	-0.0041	-0.0181	-0.0181	-0.0078			0.0099	0.0379	-0.0171	-0.0078	-0.014
																							0.172	0.085	0.0756	0.0951				0.074	0.105	0.091	0.091	0.1013			0.119	0.147	0.092	0.1013	0.0951
																							0.158	0.083	0.0685	0.0975				0.104	0.097	0.09	0.0771	0.1025			0.145	0.155	0.089	0.1025	0.0975
																							0.171	0.087	0.0702	0.1011				0.262	0.107	0.095	0.081	0.1072			0.293	0.167	0.093	0.1072	0.1011
																							0.184	0.091	0.073	0.1036				0.576	0.112	0.098	0.0872	0.1126			0.482	0.18	0.097	0.1126	0.1036
																							0.196	0.096	0.0762	0.108				0.78	0.12	0.101	0.0942	0.1099			0.669	0.192	0.1	0.1099	0.108
																							0.206	0.095	0.0788	0.0983				0.893	0.123	0.104	0.099	0.104			0.771	0.203	0.102	0.104	0.0983
																							0.221	0.096	0.0814	0.0966				0.969	0.129	0.106	0.0944	0.1069			0.851	0.211	0.105	0.1069	0.0966
																							0.233	0.098	0.0836	0.099				1.04	0.134	0.108	0.0844	0.1088			0.915	0.22	0.108	0.1088	0.099
																							0.246	0.1	0.0854	0.0994				1.105	0.138	0.11	0.0792	0.1082			0.974	0.229	0.109	0.1082	0.0994
																							0.261	0.103	0.0822	0.1002				1.157	0.145	0.112	0.0789	0.1092			1.032	0.238	0.112	0.1092	0.1002
																							0.276	0.105	0.0783	0.0997				1.225	0.155	0.117	0.077	0.1093			1.085	0.248	0.113	0.1093	0.0997
																							0.295	0.106	0.0775	0.0998				1.26	0.165	0.124	0.0768	0.1096			1.119	0.26	0.116	0.1096	0.0998
																							0.315	0.108	0.0754	0.0997				1.282	0.175	0.133	0.0766	0.1097			1.144	0.276	0.117	0.1097	0.0997
																							0.335	0.11	0.075	0.0996				1.299	0.198	0.141	0.0766	0.1095			1.155	0.292	0.12	0.1095	0.0996
																							0.354	0.112	0.0743	0.0997				1.313	0.243	0.151	0.0767	0.1097			1.169	0.309	0.123	0.1097	0.0997

## Sheet: fig 5b
Boolean logic gate 1: ppRGC+RGN supplemented with IPTG or methanol
	1st	2nd	3rd
ppRGNC+methanol	851	915	892
ppRGNC+IPTG	2417	2374	2698
ppRGNC+methanol+IPTG	10211	11292	14131

## Sheet: fig 5d
Boolean logic gate 2: ppRGC+RGN, ppblaGN+blaGC supplemented with IPTG or methanol
	1st	2nd	3rd
ppRGNC and ppblaGNC +methanol	3140	3650	3720
ppRGNC and ppblaGNC +IPTG	2210	2350	2650
ppRGNC and ppblaGNC +methanol+IPTG	6560	6800	6490
Normalized data	1st				2nd				3rd
OD490nm Time (Minutes)	ppRGNC and ppblaGNC +methanol+IPTG	ppRGNC and ppblaGNC +IPTG	ppRGNC and ppblaGNC +methanol		ppRGNC and ppblaGNC +methanol+IPTG	ppRGNC and ppblaGNC +IPTG	ppRGNC and ppblaGNC +methanol		ppRGNC and ppblaGNC +methanol+IPTG	ppRGNC and ppblaGNC +IPTG	ppRGNC and ppblaGNC +methanol
0	2.371	2.371	2.371		2.371	2.371	2.371		2.371	2.371	2.371
	2.381	2.386	2.376		2.382	2.38	2.376		2.376	2.375	2.376
	2.399	2.391	2.382		2.393	2.384	2.382		2.393	2.379	2.382
	2.411	2.396	2.387		2.404	2.388	2.388		2.395	2.383	2.388
	2.421	2.401	2.392		2.408	2.392	2.393		2.411	2.387	2.394
	2.432	2.406	2.398		2.418	2.396	2.399		2.421	2.391	2.4
	2.443	2.411	2.404		2.433	2.4	2.405		2.427	2.395	2.406
	2.454	2.416	2.41		2.443	2.404	2.411		2.437	2.399	2.412
	2.465	2.421	2.416		2.453	2.408	2.417		2.448	2.403	2.418
	2.476	2.426	2.422		2.463	2.406	2.422		2.458	2.407	2.424
	2.476	2.431	2.428		2.473	2.41	2.428		2.469	2.411	2.429
	2.486	2.436	2.434		2.483	2.415	2.433		2.479	2.415	2.436
	2.497	2.441	2.44		2.493	2.419	2.441		2.501	2.419	2.442
	2.507	2.446	2.446		2.503	2.434	2.445		2.512	2.423	2.452
	2.517	2.451	2.452		2.525	2.427	2.45		2.511	2.426	2.454
	2.527	2.456	2.456		2.537	2.431	2.458		2.521	2.43	2.46
	2.537	2.461	2.464		2.547	2.435	2.464		2.532	2.434	2.466
	2.547	2.466	2.469		2.558	2.439	2.47		2.542	2.438	2.472
	2.557	2.471	2.473		2.569	2.445	2.476		2.553	2.442	2.477
19	2.567	2.476	2.479		2.58	2.446	2.482		2.563	2.446	2.483
	2.577	2.481	2.485		2.591	2.45	2.482		2.575	2.45	2.492
	2.587	2.486	2.49		2.602	2.454	2.488		2.584	2.454	2.498
	2.602	2.491	2.493		2.613	2.458	2.488		2.595	2.459	2.503
	2.612	2.496	2.511		2.623	2.462	2.494		2.605	2.463	2.509
	2.623	2.501	2.517		2.633	2.466	2.5		2.611	2.467	2.519
	2.633	2.506	2.523		2.643	2.47	2.502		2.622	2.471	2.525
	2.644	2.511	2.529		2.653	2.474	2.507		2.633	2.476	2.531
	2.654	2.516	2.535		2.663	2.478	2.513		2.645	2.479	2.537
	2.665	2.521	2.547		2.672	2.482	2.519		2.655	2.483	2.537
	2.676​	2.522	2.553		2.684	2.478	2.525		2.677	2.485	2.543
30	2.679	2.526	2.559		2.69	2.486	2.548		2.681	2.487	2.549

## Sheet: SI fig 1
Split intein in vivo splicing
	1st	2nd	3rd
RGN	98	58	83
RGC	56	50	30
RGN+RGC	1527	2030	1936
RgN	94	92	90
RgC	61	81	79
RgN+RgC	1260	1855	1266

## Sheet: SI fig 2
In situ splicing SN fluorescence data
		1st	2nd	3rd		1st	2nd	3rd		1st	2nd	3rd
		0				24h				48h
RGN		12	14	11		16	14	16		17	15	17
RGC		14	13	13		17	15	16		16	16	18
RGN:RGC=1:10		12	20	16		44	39	41		55	54	63
RGN:RGC=10:1		16	18	16		38	40	50		58	55	65

## Sheet: SI fig 3
In situ splicing SN fluorescence data (post-induction with DTT and pH9.0)
	1st		2nd		3rd
	0h	16h	0h	16h	0h	16h
RGN	40	69	15	26	40	69
RGC	46	116	21	22	46	116
RGN:RGC=1:10	48	110	52	81	48	110
RGN:RGC=10:1	71	223	57	195	71	223

[truncated: 1 more sheets: SI fig 4]
